# Supplementary material for: SHROOM3 Deficiency Aggravates Adriamycin-Induced Nephropathy Accompanied by Focal Adhesion Disassembly and Stress Fiber Disorganization
Source: Cells. 2025 Jun 13;14(12):895. doi: 10.3390/cells14120895 (PMC12190666; doi:10.3390/cells14120895)
Supplement: Supplementary file 1 [file cells-14-00895-s001.zip]

Archive with 1 entries (1 files):
- cells-3609477-supplementary.pdf
